# Supplementary material for: Bacteriophages as Agents for Plant Disease Control: Where Are We After a Century?
Source: Viruses. 2025 Jul 23;17(8):1033. doi: 10.3390/v17081033 (PMC12390404; doi:10.3390/v17081033)
Supplement: Supplementary file 1 [file viruses-17-01033-s001.zip]

Archive with 2 entries (2 files):
- Bacteriophage supplemental 1.docx
- __MACOSX/._Bacteriophage supplemental 1.docx
